# Supplementary material for: Conventionality matters in Chinese metaphor but not simile comprehension: evidence from event-related potentials
Source: Front Psychol. 2024 May 2;15:1404498. doi: 10.3389/fpsyg.2024.1404498 (PMC11097955; doi:10.3389/fpsyg.2024.1404498)
Supplement: Supplementary file 1 [file Table_1.XLSX]

## Sheet: Sheet1
Figurative type	Conventionality	Sentence
Metaphor	Conventional	意志是钢铁。
Metaphor	Conventional	历史是长河。
Metaphor	Conventional	希望是种子。
Metaphor	Conventional	家庭是港湾。
Metaphor	Conventional	军人是松柏。
Metaphor	Conventional	言语是锋刀。
Metaphor	Conventional	历史是明镜。
Metaphor	Conventional	榜样是旗帜。
Metaphor	Conventional	青春是旭日。
Metaphor	Conventional	鸟鸣是乐曲。
Metaphor	Conventional	脸颊是桃花。
Metaphor	Conventional	压力是巨石。
Metaphor	Conventional	笑容是太阳。
Metaphor	Conventional	灵感是昙花。
Metaphor	Conventional	改革是春雨。
Metaphor	Conventional	腐败是病毒。
Metaphor	Conventional	岁月是刻刀。
Metaphor	Conventional	贪污是蛀虫。
Metaphor	Conventional	生命是流星。
Metaphor	Conventional	愤怒是火山。
Metaphor	Conventional	大山是脊梁。
Metaphor	Conventional	贸易是战争。
Metaphor	Conventional	知识是清泉。
Metaphor	Conventional	西湖是铜镜。
Metaphor	Conventional	诱惑是巨网。
Metaphor	Conventional	军队是长城。
Metaphor	Conventional	枫叶是火花。
Metaphor	Conventional	记忆是仓库。
Metaphor	Conventional	幸福是暖炉。
Metaphor	Conventional	未来是白纸。
Metaphor	Conventional	规则是镣铐。
Metaphor	Conventional	风景是油画。
Metaphor	Conventional	懒惰是毒瘤。
Metaphor	Conventional	市场是战场。
Metaphor	Conventional	公司是监狱。
Metaphor	Conventional	爱人是玫瑰。
Metaphor	Conventional	葡萄是水晶。
Metaphor	Conventional	思绪是野马。
Metaphor	Conventional	教育是阶梯。
Metaphor	Conventional	战士是狮子。
Metaphor	Conventional	爱心是甘露。
Metaphor	Conventional	父母是盾牌。
Metaphor	Conventional	水稻是黄金。
Metaphor	Conventional	田块是棋盘。
Metaphor	Conventional	柳枝是丝带。
Metaphor	Conventional	厚雪是棉绒。
Metaphor	Conventional	权力是毒品。
Metaphor	Conventional	声音是波浪。
Metaphor	Conventional	市场是裁判。
Metaphor	Conventional	心脏是水泵。
Metaphor	Novel	忧伤是花朵。
Metaphor	Novel	欲望是牙膏。
Metaphor	Novel	技术是拐杖。
Metaphor	Novel	旋律是外衣。
Metaphor	Novel	年龄是闹钟。
Metaphor	Novel	雪峰是王冠。
Metaphor	Novel	长诗是洪水。
Metaphor	Novel	念头是向导。
Metaphor	Novel	承诺是甜品。
Metaphor	Novel	社会是快餐。
Metaphor	Novel	生活是海绵。
Metaphor	Novel	皮肤是盔甲。
Metaphor	Novel	海水是摇篮。
Metaphor	Novel	友情是文物。
Metaphor	Novel	天空是谜语。
Metaphor	Novel	工作是合唱。
Metaphor	Novel	黑暗是高山。
Metaphor	Novel	爬山虎是围墙。
Metaphor	Novel	生命是逃兵。
Metaphor	Novel	时间是磁铁。
Metaphor	Novel	语言是温室。
Metaphor	Novel	灵感是乌云。
Metaphor	Novel	日子是火炉。
Metaphor	Novel	数字是锁链。
Metaphor	Novel	图书馆是巢穴。
Metaphor	Novel	树影是长发。
Metaphor	Novel	梦想是岩浆
Metaphor	Novel	学历是雨伞。
Metaphor	Novel	孩子是胶水。
Metaphor	Novel	音乐是蒸汽。
Metaphor	Novel	阳光是鞭子。
Metaphor	Novel	沙滩是软糖。
Metaphor	Novel	道路是吸管。
Metaphor	Novel	祖国是卫兵。
Metaphor	Novel	想法是旋风。
Metaphor	Novel	广告牌是疤痕。
Metaphor	Novel	夕阳是醉鬼。
Metaphor	Novel	基因是鞋带
Metaphor	Novel	拖延症是窃贼
Metaphor	Novel	决心是刺刀。
Metaphor	Novel	浮尘是浪子。
Metaphor	Novel	科学是冰川。
Metaphor	Novel	机遇是钟声。
Metaphor	Novel	自信是油门。
Metaphor	Novel	目录是纽扣。
Metaphor	Novel	人生是香料
Metaphor	Novel	读者是猎手。
Metaphor	Novel	和平是微风。
Metaphor	Novel	秋天是渔夫。
Metaphor	Novel	早晨是车头。
Simile	Conventional	意志像钢铁。
Simile	Conventional	历史像长河。
Simile	Conventional	希望像种子。
Simile	Conventional	家庭像港湾。
Simile	Conventional	军人像松柏。
Simile	Conventional	言语像锋刀。
Simile	Conventional	历史像明镜。
Simile	Conventional	榜样像旗帜。
Simile	Conventional	青春像旭日。
Simile	Conventional	鸟鸣像乐曲。
Simile	Conventional	脸颊像桃花。
Simile	Conventional	压力像巨石。
Simile	Conventional	笑容像太阳。
Simile	Conventional	灵感像昙花。
Simile	Conventional	改革像春雨。
Simile	Conventional	腐败像病毒。
Simile	Conventional	岁月像刻刀。
Simile	Conventional	贪污像蛀虫。
Simile	Conventional	生命像流星。
Simile	Conventional	愤怒像火山。
Simile	Conventional	大山像脊梁。
Simile	Conventional	贸易像战争。
Simile	Conventional	知识像清泉。
Simile	Conventional	西湖像铜镜。
Simile	Conventional	诱惑像巨网。
Simile	Conventional	军队像长城。
Simile	Conventional	枫叶像火花。
Simile	Conventional	记忆像仓库。
Simile	Conventional	幸福像暖炉。
Simile	Conventional	未来像白纸。
Simile	Conventional	规则像镣铐。
Simile	Conventional	风景像油画。
Simile	Conventional	懒惰像毒瘤。
Simile	Conventional	市场像战场。
Simile	Conventional	公司像监狱。
Simile	Conventional	爱人像玫瑰。
Simile	Conventional	葡萄像水晶。
Simile	Conventional	思绪像野马。
Simile	Conventional	教育像阶梯。
Simile	Conventional	战士像狮子。
Simile	Conventional	爱心像甘露。
Simile	Conventional	父母像盾牌。
Simile	Conventional	水稻像黄金。
Simile	Conventional	田块像棋盘。
Simile	Conventional	柳枝像丝带。
Simile	Conventional	厚雪像棉绒。
Simile	Conventional	权力像毒品。
Simile	Conventional	声音像波浪。
Simile	Conventional	市场像裁判。
Simile	Conventional	心脏像水泵。
Simile	Novel	忧伤像花朵。
Simile	Novel	欲望像牙膏。
Simile	Novel	技术像拐杖。
Simile	Novel	旋律像外衣。
Simile	Novel	年龄像闹钟。
Simile	Novel	雪峰像王冠。
Simile	Novel	长诗像洪水。
Simile	Novel	念头像向导。
Simile	Novel	承诺像甜品。
Simile	Novel	社会像快餐。
Simile	Novel	生活像海绵。
Simile	Novel	皮肤像盔甲。
Simile	Novel	海水像摇篮。
Simile	Novel	友情像文物。
Simile	Novel	天空像谜语。
Simile	Novel	工作像合唱。
Simile	Novel	黑暗像高山。
Simile	Novel	爬山虎像围墙。
Simile	Novel	生命像逃兵。
Simile	Novel	时间像磁铁。
Simile	Novel	语言像温室。
Simile	Novel	灵感像乌云。
Simile	Novel	日子像火炉。
Simile	Novel	数字像锁链。
Simile	Novel	图书馆像巢穴。
Simile	Novel	树影像长发。
Simile	Novel	梦想像岩浆
Simile	Novel	学历像雨伞。
Simile	Novel	孩子像胶水。
Simile	Novel	音乐像蒸汽。
Simile	Novel	阳光像鞭子。
Simile	Novel	沙滩像软糖。
Simile	Novel	道路像吸管。
Simile	Novel	祖国像卫兵。
Simile	Novel	想法像旋风。
Simile	Novel	广告牌像疤痕。
Simile	Novel	夕阳像醉鬼。
Simile	Novel	基因像鞋带
Simile	Novel	拖延症像窃贼
Simile	Novel	决心像刺刀。
Simile	Novel	浮尘像浪子。
Simile	Novel	科学像冰川。
Simile	Novel	机遇像钟声。
Simile	Novel	自信像油门。
Simile	Novel	目录像纽扣。
Simile	Novel	人生像香料
Simile	Novel	读者像猎手。
Simile	Novel	和平像微风。
Simile	Novel	秋天像渔夫。
Simile	Novel	早晨像车头。
